# Supplementary material for: Nutritional Value and Therapeutic Benefits of Dragon Fruit: A Comprehensive Review with Implications for Establishing Australian Industry Standards
Source: Molecules. 2024 Nov 30;29(23):5676. doi: 10.3390/molecules29235676 (PMC11643819; doi:10.3390/molecules29235676)
Supplement: Supplementary file 1 [file molecules-29-05676-s001.zip]

Archive with 1 entries (1 files):
- molecules-3329434-supplementary.pdf
